# Supplementary material for: How repeated exposure to informal science education affects content knowledge of and perspectives on science among incarcerated adults
Source: PLoS One. 2020 May 22;15(5):e0233083. doi: 10.1371/journal.pone.0233083 (PMC7244156; doi:10.1371/journal.pone.0233083)
Supplement: S1 Data — (CSV) [file pone.0233083.s003.csv]

Survey Response	Was answer before or after lecture	Random ID	Highest Educational Level	Date (YYYYMMDD)	Lectures seen to date	Question category (i= interest in science, v= self perception, b= behavioral intention, c= content knowledge)
5	fore	438	4	20160614	3	i1
5	fore	438	4	20160614	3	i2
4	fore	438	4	20160614	3	i3
4	fore	438	4	20160614	3	i4
5	fore	438	4	20160614	3	b1
5	fore	438	4	20160614	3	b2
5	fore	438	4	20160614	3	b3
4	fore	438	4	20160614	3	v1
5	fore	438	4	20160614	3	v2
4	fore	438	4	20160614	3	v3
5	fore	438	4	20160614	3	v4
5	fore	438	4	20160614	3	v5
5	post	438	4	20160614	3	i1
5	post	438	4	20160614	3	i2
4	post	438	4	20160614	3	i3
5	post	438	4	20160614	3	i4
5	post	438	4	20160614	3	b1
5	post	438	4	20160614	3	b2
5	post	438	4	20160614	3	b3
4	post	438	4	20160614	3	v1
4	post	438	4	20160614	3	v2
4	post	438	4	20160614	3	v3
5	post	438	4	20160614	3	v4
5	post	438	4	20160614	3	v5
5	fore	63	2	20160614	2	i1
5	fore	63	2	20160614	2	i2
5	fore	63	2	20160614	2	i3
1	fore	63	2	20160614	2	i4
4	fore	63	2	20160614	2	b1
4	fore	63	2	20160614	2	b2
4	fore	63	2	20160614	2	b3
5	fore	63	2	20160614	2	v1
5	fore	63	2	20160614	2	v2
5	fore	63	2	20160614	2	v3
5	fore	63	2	20160614	2	v4
5	fore	63	2	20160614	2	v5
5	post	63	2	20160614	2	i1
5	post	63	2	20160614	2	i2
5	post	63	2	20160614	2	i3
2	post	63	2	20160614	2	i4
4	post	63	2	20160614	2	b1
4	post	63	2	20160614	2	b2
4	post	63	2	20160614	2	b3
5	post	63	2	20160614	2	v1
5	post	63	2	20160614	2	v2
5	post	63	2	20160614	2	v3
5	post	63	2	20160614	2	v4
5	post	63	2	20160614	2	v5
5	fore	63	2	20160913	4	i1
5	fore	63	2	20160913	4	i2
5	fore	63	2	20160913	4	i3
2	fore	63	2	20160913	4	i4
5	fore	63	2	20160913	4	b1
5	fore	63	2	20160913	4	b2
5	fore	63	2	20160913	4	b3
5	fore	63	2	20160913	4	v1
5	fore	63	2	20160913	4	v2
5	fore	63	2	20160913	4	v3
1	fore	63	2	20160913	4	v4
5	fore	63	2	20160913	4	v5
5	post	63	2	20160913	4	i1
5	post	63	2	20160913	4	i2
5	post	63	2	20160913	4	i3
3	post	63	2	20160913	4	i4
5	post	63	2	20160913	4	b1
5	post	63	2	20160913	4	b2
5	post	63	2	20160913	4	b3
5	post	63	2	20160913	4	v1
5	post	63	2	20160913	4	v2
5	post	63	2	20160913	4	v3
5	post	63	2	20160913	4	v4
5	post	63	2	20160913	4	v5
5	fore	63	2	20170314	5	i1
5	fore	63	2	20170314	5	i2
5	fore	63	2	20170314	5	i3
1	fore	63	2	20170314	5	i4
5	fore	63	2	20170314	5	b1
5	fore	63	2	20170314	5	b2
5	fore	63	2	20170314	5	b3
5	fore	63	2	20170314	5	v1
5	fore	63	2	20170314	5	v2
5	fore	63	2	20170314	5	v3
3	fore	63	2	20170314	5	v4
4	fore	63	2	20170314	5	v5
5	post	63	2	20170314	5	i1
4	post	63	2	20170314	5	i2
5	post	63	2	20170314	5	i3
1	post	63	2	20170314	5	i4
5	post	63	2	20170314	5	b1
5	post	63	2	20170314	5	b2
5	post	63	2	20170314	5	b3
5	post	63	2	20170314	5	v1
5	post	63	2	20170314	5	v2
5	post	63	2	20170314	5	v3
3	post	63	2	20170314	5	v4
3	post	63	2	20170314	5	v5
5	fore	3	6	20160614	1	i1
5	fore	3	6	20160614	1	i2
5	fore	3	6	20160614	1	i3
4	fore	3	6	20160614	1	i4
5	fore	3	6	20160614	1	b1
4	fore	3	6	20160614	1	b2
5	fore	3	6	20160614	1	b3
4	fore	3	6	20160614	1	v1
5	fore	3	6	20160614	1	v2
5	fore	3	6	20160614	1	v3
5	fore	3	6	20160614	1	v4
4	fore	3	6	20160614	1	v5
5	post	3	6	20160614	1	i1
5	post	3	6	20160614	1	i2
5	post	3	6	20160614	1	i3
4	post	3	6	20160614	1	i4
4	post	3	6	20160614	1	b1
4	post	3	6	20160614	1	b3
4	post	3	6	20160614	1	v1
5	post	3	6	20160614	1	v2
5	post	3	6	20160614	1	v3
4	post	3	6	20160614	1	v4
4	post	3	6	20160614	1	v5
5	fore	3	6	20160712	2	i1
5	fore	3	6	20160712	2	i2
5	fore	3	6	20160712	2	i3
4	fore	3	6	20160712	2	i4
5	fore	3	6	20160712	2	b1
4	fore	3	6	20160712	2	b2
4	fore	3	6	20160712	2	b3
5	fore	3	6	20160712	2	v1
5	fore	3	6	20160712	2	v2
5	fore	3	6	20160712	2	v3
2	fore	3	6	20160712	2	v4
4	fore	3	6	20160712	2	v5
5	post	3	6	20160712	2	i1
5	post	3	6	20160712	2	i2
4	post	3	6	20160712	2	i4
5	post	3	6	20160712	2	b1
5	post	3	6	20160712	2	b2
5	post	3	6	20160712	2	b3
2	post	3	6	20160712	2	v1
5	post	3	6	20160712	2	v2
5	post	3	6	20160712	2	v3
2	post	3	6	20160712	2	v4
4	post	3	6	20160712	2	v5
5	fore	3	6	20160809	3	i1
5	fore	3	6	20160809	3	i2
4	fore	3	6	20160809	3	i3
4	fore	3	6	20160809	3	i4
5	fore	3	6	20160809	3	b1
5	fore	3	6	20160809	3	b2
5	fore	3	6	20160809	3	b3
2	fore	3	6	20160809	3	v1
5	fore	3	6	20160809	3	v2
5	fore	3	6	20160809	3	v3
3	fore	3	6	20160809	3	v4
4	fore	3	6	20160809	3	v5
5	post	3	6	20160809	3	i1
5	post	3	6	20160809	3	i2
5	post	3	6	20160809	3	i3
4	post	3	6	20160809	3	i4
5	post	3	6	20160809	3	b1
5	post	3	6	20160809	3	b2
5	post	3	6	20160809	3	b3
2	post	3	6	20160809	3	v1
5	post	3	6	20160809	3	v2
5	post	3	6	20160809	3	v3
2	post	3	6	20160809	3	v4
4	post	3	6	20160809	3	v5
5	fore	439	8	20160614	1	i1
5	fore	439	8	20160614	1	i2
4	fore	439	8	20160614	1	i3
3	fore	439	8	20160614	1	i4
5	fore	439	8	20160614	1	b1
5	fore	439	8	20160614	1	b2
5	fore	439	8	20160614	1	b3
5	fore	439	8	20160614	1	v1
5	fore	439	8	20160614	1	v2
4	fore	439	8	20160614	1	v3
4	fore	439	8	20160614	1	v4
4	fore	439	8	20160614	1	v5
5	post	439	8	20160614	1	i1
5	post	439	8	20160614	1	i2
4	post	439	8	20160614	1	i3
3	post	439	8	20160614	1	i4
5	post	439	8	20160614	1	b1
5	post	439	8	20160614	1	b2
5	post	439	8	20160614	1	b3
5	post	439	8	20160614	1	v1
5	post	439	8	20160614	1	v2
4	post	439	8	20160614	1	v3
4	post	439	8	20160614	1	v4
5	post	439	8	20160614	1	v5
5	fore	4	6	20160614	1	i1
5	fore	4	6	20160614	1	i2
5	fore	4	6	20160614	1	i3
3	fore	4	6	20160614	1	i4
5	fore	4	6	20160614	1	b1
5	fore	4	6	20160614	1	b2
5	fore	4	6	20160614	1	b3
5	fore	4	6	20160614	1	v1
4	fore	4	6	20160614	1	v2
4	fore	4	6	20160614	1	v3
4	fore	4	6	20160614	1	v4
1	fore	4	6	20160614	1	v5
5	post	4	6	20160614	1	i1
5	post	4	6	20160614	1	i2
5	post	4	6	20160614	1	i3
3	post	4	6	20160614	1	i4
5	post	4	6	20160614	1	b1
5	post	4	6	20160614	1	b2
5	post	4	6	20160614	1	b3
5	post	4	6	20160614	1	v1
4	post	4	6	20160614	1	v2
5	post	4	6	20160614	1	v3
4	post	4	6	20160614	1	v4
4	post	4	6	20160614	1	v5
5	fore	4	6	20160809	2	i1
5	fore	4	6	20160809	2	i2
5	fore	4	6	20160809	2	i3
4	fore	4	6	20160809	2	i4
5	fore	4	6	20160809	2	b1
5	fore	4	6	20160809	2	b2
5	fore	4	6	20160809	2	b3
5	fore	4	6	20160809	2	v1
4	fore	4	6	20160809	2	v2
4	fore	4	6	20160809	2	v3
4	fore	4	6	20160809	2	v4
4	fore	4	6	20160809	2	v5
5	post	4	6	20160809	2	i1
5	post	4	6	20160809	2	i2
4	post	4	6	20160809	2	i3
3	post	4	6	20160809	2	i4
5	post	4	6	20160809	2	b1
5	post	4	6	20160809	2	b2
4	post	4	6	20160809	2	b3
5	post	4	6	20160809	2	v1
4	post	4	6	20160809	2	v2
4	post	4	6	20160809	2	v3
4	post	4	6	20160809	2	v4
4	post	4	6	20160809	2	v5
5	fore	4	6	20160913	3	i1
5	fore	4	6	20160913	3	i2
4	fore	4	6	20160913	3	i3
4	fore	4	6	20160913	3	i4
5	fore	4	6	20160913	3	b1
5	fore	4	6	20160913	3	b2
5	fore	4	6	20160913	3	b3
5	fore	4	6	20160913	3	v1
4	fore	4	6	20160913	3	v2
4	fore	4	6	20160913	3	v3
5	fore	4	6	20160913	3	v4
4	fore	4	6	20160913	3	v5
5	post	4	6	20160913	3	i1
5	post	4	6	20160913	3	i2
4	post	4	6	20160913	3	i3
4	post	4	6	20160913	3	i4
5	post	4	6	20160913	3	b1
5	post	4	6	20160913	3	b2
5	post	4	6	20160913	3	b3
5	post	4	6	20160913	3	v1
4	post	4	6	20160913	3	v2
4	post	4	6	20160913	3	v3
5	post	4	6	20160913	3	v4
4	post	4	6	20160913	3	v5
5	fore	4	6	20161011	4	i1
5	fore	4	6	20161011	4	i2
5	fore	4	6	20161011	4	i3
4	fore	4	6	20161011	4	i4
4	fore	4	6	20161011	4	b1
4	fore	4	6	20161011	4	b2
4	fore	4	6	20161011	4	b3
4	fore	4	6	20161011	4	v1
4	fore	4	6	20161011	4	v2
4	fore	4	6	20161011	4	v3
4	fore	4	6	20161011	4	v4
5	fore	4	6	20161011	4	v5
5	post	4	6	20161011	4	i1
5	post	4	6	20161011	4	i2
5	post	4	6	20161011	4	i3
4	post	4	6	20161011	4	i4
5	post	4	6	20161011	4	b1
4	post	4	6	20161011	4	b2
4	post	4	6	20161011	4	b3
5	post	4	6	20161011	4	v1
4	post	4	6	20161011	4	v2
4	post	4	6	20161011	4	v3
4	post	4	6	20161011	4	v4
4	post	4	6	20161011	4	v5
4	fore	440	6	20160614	10	i1
4	fore	440	6	20160614	10	i2
4	fore	440	6	20160614	10	i3
3	fore	440	6	20160614	10	i4
4	fore	440	6	20160614	10	b1
4	fore	440	6	20160614	10	b2
4	fore	440	6	20160614	10	b3
4	fore	440	6	20160614	10	v1
4	fore	440	6	20160614	10	v2
4	fore	440	6	20160614	10	v3
4	fore	440	6	20160614	10	v4
4	fore	440	6	20160614	10	v5
4	post	440	6	20160614	10	i1
4	post	440	6	20160614	10	i2
4	post	440	6	20160614	10	i3
4	post	440	6	20160614	10	i4
4	post	440	6	20160614	10	b1
4	post	440	6	20160614	10	b2
4	post	440	6	20160614	10	b3
4	post	440	6	20160614	10	v1
4	post	440	6	20160614	10	v2
4	post	440	6	20160614	10	v3
4	post	440	6	20160614	10	v4
4	post	440	6	20160614	10	v5
5	fore	65	6	20160913	4	i1
5	fore	65	6	20160913	4	i2
5	fore	65	6	20160913	4	i3
4	fore	65	6	20160913	4	i4
5	fore	65	6	20160913	4	b1
4	fore	65	6	20160913	4	b2
5	fore	65	6	20160913	4	b3
4	fore	65	6	20160913	4	v1
5	fore	65	6	20160913	4	v2
5	fore	65	6	20160913	4	v3
4	fore	65	6	20160913	4	v4
4	fore	65	6	20160913	4	v5
5	post	65	6	20160913	4	i1
5	post	65	6	20160913	4	i2
5	post	65	6	20160913	4	i3
4	post	65	6	20160913	4	i4
5	post	65	6	20160913	4	b1
5	post	65	6	20160913	4	b2
5	post	65	6	20160913	4	b3
4	post	65	6	20160913	4	v1
5	post	65	6	20160913	4	v2
5	post	65	6	20160913	4	v3
4	post	65	6	20160913	4	v4
4	post	65	6	20160913	4	v5
5	fore	65	6	20170509	5	i1
5	fore	65	6	20170509	5	i2
5	fore	65	6	20170509	5	i3
4	fore	65	6	20170509	5	i4
5	fore	65	6	20170509	5	b1
4	fore	65	6	20170509	5	b2
4	fore	65	6	20170509	5	b3
4	fore	65	6	20170509	5	v1
5	fore	65	6	20170509	5	v2
5	fore	65	6	20170509	5	v3
4	fore	65	6	20170509	5	v4
4	fore	65	6	20170509	5	v5
5	post	65	6	20170509	5	i1
5	post	65	6	20170509	5	i2
5	post	65	6	20170509	5	i3
4	post	65	6	20170509	5	i4
5	post	65	6	20170509	5	b1
4	post	65	6	20170509	5	b2
4	post	65	6	20170509	5	b3
1	post	65	6	20170509	5	v1
5	post	65	6	20170509	5	v2
4	post	65	6	20170509	5	v3
4	post	65	6	20170509	5	v4
4	post	65	6	20170509	5	v5
5	fore	65	6	20170613	6	i1
5	fore	65	6	20170613	6	i3
4	fore	65	6	20170613	6	i4
5	fore	65	6	20170613	6	b1
5	fore	65	6	20170613	6	b2
5	fore	65	6	20170613	6	b3
4	fore	65	6	20170613	6	v1
5	fore	65	6	20170613	6	v2
4	fore	65	6	20170613	6	v3
4	fore	65	6	20170613	6	v4
4	fore	65	6	20170613	6	v5
5	post	65	6	20170613	6	i1
5	post	65	6	20170613	6	i2
5	post	65	6	20170613	6	i3
4	post	65	6	20170613	6	i4
5	post	65	6	20170613	6	b1
4	post	65	6	20170613	6	b2
5	post	65	6	20170613	6	b3
4	post	65	6	20170613	6	v1
5	post	65	6	20170613	6	v2
4	post	65	6	20170613	6	v3
4	post	65	6	20170613	6	v4
4	post	65	6	20170613	6	v5
5	fore	65	6	20170808	7	i1
5	fore	65	6	20170808	7	i2
5	fore	65	6	20170808	7	i3
4	fore	65	6	20170808	7	i4
5	fore	65	6	20170808	7	b1
4	fore	65	6	20170808	7	b2
5	fore	65	6	20170808	7	b3
4	fore	65	6	20170808	7	v1
5	fore	65	6	20170808	7	v2
4	fore	65	6	20170808	7	v3
4	fore	65	6	20170808	7	v4
4	fore	65	6	20170808	7	v5
5	post	65	6	20170808	7	i1
5	post	65	6	20170808	7	i2
5	post	65	6	20170808	7	i3
4	post	65	6	20170808	7	i4
5	post	65	6	20170808	7	b1
4	post	65	6	20170808	7	b2
4	post	65	6	20170808	7	b3
4	post	65	6	20170808	7	v1
5	post	65	6	20170808	7	v2
5	post	65	6	20170808	7	v3
4	post	65	6	20170808	7	v4
4	post	65	6	20170808	7	v5
5	fore	65	6	20170912	8	i1
5	fore	65	6	20170912	8	i2
5	fore	65	6	20170912	8	i3
4	fore	65	6	20170912	8	i4
5	fore	65	6	20170912	8	b1
5	fore	65	6	20170912	8	b2
5	fore	65	6	20170912	8	b3
4	fore	65	6	20170912	8	v1
5	fore	65	6	20170912	8	v2
4	fore	65	6	20170912	8	v3
4	fore	65	6	20170912	8	v4
4	fore	65	6	20170912	8	v5
5	post	65	6	20170912	8	i1
5	post	65	6	20170912	8	i2
5	post	65	6	20170912	8	i3
4	post	65	6	20170912	8	i4
5	post	65	6	20170912	8	b1
5	post	65	6	20170912	8	b2
5	post	65	6	20170912	8	b3
4	post	65	6	20170912	8	v1
5	post	65	6	20170912	8	v2
4	post	65	6	20170912	8	v3
4	post	65	6	20170912	8	v4
4	post	65	6	20170912	8	v5
5	fore	12	6	20160614	1	i1
5	fore	12	6	20160614	1	i2
5	fore	12	6	20160614	1	i3
5	fore	12	6	20160614	1	i4
4	fore	12	6	20160614	1	b1
3	fore	12	6	20160614	1	b2
5	fore	12	6	20160614	1	b3
5	fore	12	6	20160614	1	v1
5	fore	12	6	20160614	1	v2
4	fore	12	6	20160614	1	v3
1	fore	12	6	20160614	1	v4
5	fore	12	6	20160614	1	v5
5	post	12	6	20160614	1	i1
5	post	12	6	20160614	1	i2
5	post	12	6	20160614	1	i3
5	post	12	6	20160614	1	i4
5	post	12	6	20160614	1	b1
5	post	12	6	20160614	1	b2
5	post	12	6	20160614	1	b3
5	post	12	6	20160614	1	v1
3	post	12	6	20160614	1	v2
3	post	12	6	20160614	1	v3
5	post	12	6	20160614	1	v4
5	post	12	6	20160614	1	v5
5	fore	12	6	20160809	2	i1
5	fore	12	6	20160809	2	i2
5	fore	12	6	20160809	2	i3
5	fore	12	6	20160809	2	i4
4	fore	12	6	20160809	2	b1
4	fore	12	6	20160809	2	b2
4	fore	12	6	20160809	2	b3
3	fore	12	6	20160809	2	v1
5	fore	12	6	20160809	2	v2
5	fore	12	6	20160809	2	v3
4	fore	12	6	20160809	2	v4
5	fore	12	6	20160809	2	v5
5	post	12	6	20160809	2	i1
5	post	12	6	20160809	2	i2
5	post	12	6	20160809	2	i3
5	post	12	6	20160809	2	i4
5	post	12	6	20160809	2	b1
5	post	12	6	20160809	2	b2
5	post	12	6	20160809	2	b3
5	post	12	6	20160809	2	v1
5	post	12	6	20160809	2	v2
5	post	12	6	20160809	2	v3
5	post	12	6	20160809	2	v4
5	post	12	6	20160809	2	v5
5	fore	12	6	20160913	3	i1
5	fore	12	6	20160913	3	i2
4	fore	12	6	20160913	3	i3
5	fore	12	6	20160913	3	i4
5	fore	12	6	20160913	3	b1
5	fore	12	6	20160913	3	b2
5	fore	12	6	20160913	3	b3
5	fore	12	6	20160913	3	v1
5	fore	12	6	20160913	3	v2
5	fore	12	6	20160913	3	v3
5	fore	12	6	20160913	3	v4
5	fore	12	6	20160913	3	v5
5	post	12	6	20160913	3	i1
5	post	12	6	20160913	3	i2
5	post	12	6	20160913	3	i3
5	post	12	6	20160913	3	i4
5	post	12	6	20160913	3	b1
5	post	12	6	20160913	3	b2
5	post	12	6	20160913	3	b3
5	post	12	6	20160913	3	v1
5	post	12	6	20160913	3	v2
5	post	12	6	20160913	3	v3
5	post	12	6	20160913	3	v4
5	post	12	6	20160913	3	v5
5	fore	12	6	20161011	4	i1
5	fore	12	6	20161011	4	i2
5	fore	12	6	20161011	4	i3
5	fore	12	6	20161011	4	i4
5	fore	12	6	20161011	4	b1
5	fore	12	6	20161011	4	b2
5	fore	12	6	20161011	4	b3
3	fore	12	6	20161011	4	v1
5	fore	12	6	20161011	4	v2
5	fore	12	6	20161011	4	v3
5	fore	12	6	20161011	4	v4
5	fore	12	6	20161011	4	v5
5	post	12	6	20161011	4	i1
5	post	12	6	20161011	4	i2
5	post	12	6	20161011	4	i3
5	post	12	6	20161011	4	i4
5	post	12	6	20161011	4	b1
5	post	12	6	20161011	4	b2
5	post	12	6	20161011	4	b3
5	post	12	6	20161011	4	v1
5	post	12	6	20161011	4	v2
5	post	12	6	20161011	4	v3
5	post	12	6	20161011	4	v4
5	post	12	6	20161011	4	v5
5	fore	444	10	20160614	1	i1
5	fore	444	10	20160614	1	i2
5	fore	444	10	20160614	1	i3
5	fore	444	10	20160614	1	i4
5	fore	444	10	20160614	1	b1
5	fore	444	10	20160614	1	b2
5	fore	444	10	20160614	1	b3
1	fore	444	10	20160614	1	v1
5	fore	444	10	20160614	1	v2
5	fore	444	10	20160614	1	v3
5	fore	444	10	20160614	1	v4
5	fore	444	10	20160614	1	v5
5	post	444	10	20160614	1	i1
5	post	444	10	20160614	1	i2
5	post	444	10	20160614	1	i3
5	post	444	10	20160614	1	i4
5	post	444	10	20160614	1	b1
5	post	444	10	20160614	1	b2
5	post	444	10	20160614	1	b3
5	post	444	10	20160614	1	v1
1	post	444	10	20160614	1	v2
5	post	444	10	20160614	1	v3
5	post	444	10	20160614	1	v4
5	post	444	10	20160614	1	v5
4	fore	41	6	20161011	5	i1
4	fore	41	6	20161011	5	i2
4	fore	41	6	20161011	5	i3
2	fore	41	6	20161011	5	i4
4	fore	41	6	20161011	5	b1
4	fore	41	6	20161011	5	b2
4	fore	41	6	20161011	5	b3
4	fore	41	6	20161011	5	v1
4	fore	41	6	20161011	5	v2
4	fore	41	6	20161011	5	v3
2	fore	41	6	20161011	5	v4
4	fore	41	6	20161011	5	v5
4	post	41	6	20161011	5	i1
4	post	41	6	20161011	5	i2
4	post	41	6	20161011	5	i3
3	post	41	6	20161011	5	i4
3	post	41	6	20161011	5	b1
4	post	41	6	20161011	5	b2
4	post	41	6	20161011	5	b3
4	post	41	6	20161011	5	v1
4	post	41	6	20161011	5	v2
3	post	41	6	20161011	5	v3
4	post	41	6	20161011	5	v4
3	post	41	6	20161011	5	v5
5	fore	445	2	20160614	3	i1
5	fore	445	2	20160614	3	i2
5	fore	445	2	20160614	3	i3
3	fore	445	2	20160614	3	i4
5	fore	445	2	20160614	3	b1
5	fore	445	2	20160614	3	b2
5	fore	445	2	20160614	3	b3
5	fore	445	2	20160614	3	v1
5	fore	445	2	20160614	3	v2
5	fore	445	2	20160614	3	v3
3	fore	445	2	20160614	3	v4
5	fore	445	2	20160614	3	v5
5	post	445	2	20160614	3	i1
5	post	445	2	20160614	3	i2
5	post	445	2	20160614	3	i3
1	post	445	2	20160614	3	i4
5	post	445	2	20160614	3	b1
5	post	445	2	20160614	3	b2
5	post	445	2	20160614	3	b3
5	post	445	2	20160614	3	v1
5	post	445	2	20160614	3	v2
5	post	445	2	20160614	3	v3
5	post	445	2	20160614	3	v4
5	post	445	2	20160614	3	v5
5	fore	7	2	20160712	6	i1
5	fore	7	2	20160712	6	i2
5	fore	7	2	20160712	6	i3
5	fore	7	2	20160712	6	i4
5	fore	7	2	20160712	6	b1
5	fore	7	2	20160712	6	b2
5	fore	7	2	20160712	6	b3
5	fore	7	2	20160712	6	v1
5	fore	7	2	20160712	6	v2
5	fore	7	2	20160712	6	v3
5	fore	7	2	20160712	6	v4
5	fore	7	2	20160712	6	v5
5	post	7	2	20160712	6	i1
5	post	7	2	20160712	6	i2
5	post	7	2	20160712	6	i3
5	post	7	2	20160712	6	i4
5	post	7	2	20160712	6	b1
5	post	7	2	20160712	6	b2
5	post	7	2	20160712	6	b3
5	post	7	2	20160712	6	v1
5	post	7	2	20160712	6	v2
5	post	7	2	20160712	6	v3
5	post	7	2	20160712	6	v4
5	post	7	2	20160712	6	v5
5	fore	25	6	20160614	5	i1
4	fore	25	6	20160614	5	i2
4	fore	25	6	20160614	5	i3
4	fore	25	6	20160614	5	i4
4	fore	25	6	20160614	5	b1
4	fore	25	6	20160614	5	b2
3	fore	25	6	20160614	5	b3
5	fore	25	6	20160614	5	v1
4	fore	25	6	20160614	5	v2
4	fore	25	6	20160614	5	v3
5	fore	25	6	20160614	5	v4
4	fore	25	6	20160614	5	v5
4	post	25	6	20160614	5	i1
4	post	25	6	20160614	5	i2
4	post	25	6	20160614	5	i3
4	post	25	6	20160614	5	i4
5	post	25	6	20160614	5	b1
4	post	25	6	20160614	5	b2
3	post	25	6	20160614	5	b3
4	post	25	6	20160614	5	v1
4	post	25	6	20160614	5	v2
4	post	25	6	20160614	5	v3
4	post	25	6	20160614	5	v4
4	post	25	6	20160614	5	v5
3	fore	11	2	20161011	14	i1
3	fore	11	2	20161011	14	i2
3	fore	11	2	20161011	14	i3
3	fore	11	2	20161011	14	i4
3	fore	11	2	20161011	14	b1
3	fore	11	2	20161011	14	b2
3	fore	11	2	20161011	14	b3
3	fore	11	2	20161011	14	v1
3	fore	11	2	20161011	14	v2
3	fore	11	2	20161011	14	v3
3	fore	11	2	20161011	14	v4
3	fore	11	2	20161011	14	v5
3	post	11	2	20161011	14	i1
3	post	11	2	20161011	14	i2
3	post	11	2	20161011	14	i3
3	post	11	2	20161011	14	i4
3	post	11	2	20161011	14	b1
3	post	11	2	20161011	14	b2
3	post	11	2	20161011	14	b3
2	post	11	2	20161011	14	v1
4	post	11	2	20161011	14	v2
4	post	11	2	20161011	14	v3
4	post	11	2	20161011	14	v5
5	fore	49	10	20160614	2	i1
4	fore	49	10	20160614	2	i2
4	fore	49	10	20160614	2	i3
4	fore	49	10	20160614	2	i4
5	fore	49	10	20160614	2	b1
5	fore	49	10	20160614	2	b2
5	fore	49	10	20160614	2	b3
4	fore	49	10	20160614	2	v1
4	fore	49	10	20160614	2	v3
4	fore	49	10	20160614	2	v4
4	fore	49	10	20160614	2	v5
5	post	49	10	20160614	2	i1
4	post	49	10	20160614	2	i2
4	post	49	10	20160614	2	i3
4	post	49	10	20160614	2	i4
5	post	49	10	20160614	2	b1
5	post	49	10	20160614	2	b2
5	post	49	10	20160614	2	b3
4	post	49	10	20160614	2	v1
4	post	49	10	20160614	2	v2
4	post	49	10	20160614	2	v3
4	post	49	10	20160614	2	v4
4	post	49	10	20160614	2	v5
4	fore	49	10	20160712	3	i1
4	fore	49	10	20160712	3	i2
4	fore	49	10	20160712	3	i3
4	fore	49	10	20160712	3	i4
4	fore	49	10	20160712	3	b1
4	fore	49	10	20160712	3	b2
4	fore	49	10	20160712	3	b3
4	fore	49	10	20160712	3	v1
4	fore	49	10	20160712	3	v2
4	fore	49	10	20160712	3	v3
4	fore	49	10	20160712	3	v4
4	fore	49	10	20160712	3	v5
4	post	49	10	20160712	3	i1
4	post	49	10	20160712	3	i2
4	post	49	10	20160712	3	i3
4	post	49	10	20160712	3	i4
4	post	49	10	20160712	3	b1
4	post	49	10	20160712	3	b2
4	post	49	10	20160712	3	b3
4	post	49	10	20160712	3	v1
4	post	49	10	20160712	3	v2
4	post	49	10	20160712	3	v3
4	post	49	10	20160712	3	v4
4	post	49	10	20160712	3	v5
5	fore	49	10	20160913	4	i1
5	fore	49	10	20160913	4	i2
5	fore	49	10	20160913	4	i3
4	fore	49	10	20160913	4	i4
5	fore	49	10	20160913	4	b1
4	fore	49	10	20160913	4	b2
5	fore	49	10	20160913	4	b3
2	fore	49	10	20160913	4	v1
5	fore	49	10	20160913	4	v2
4	fore	49	10	20160913	4	v3
4	fore	49	10	20160913	4	v4
4	fore	49	10	20160913	4	v5
4	post	49	10	20160913	4	i1
4	post	49	10	20160913	4	i2
4	post	49	10	20160913	4	i3
4	post	49	10	20160913	4	i4
4	post	49	10	20160913	4	b1
5	post	49	10	20160913	4	b2
5	post	49	10	20160913	4	b3
4	post	49	10	20160913	4	v1
4	post	49	10	20160913	4	v2
4	post	49	10	20160913	4	v3
4	post	49	10	20160913	4	v4
4	post	49	10	20160913	4	v5
4	fore	49	10	20161011	5	i1
4	fore	49	10	20161011	5	i2
4	fore	49	10	20161011	5	i3
4	fore	49	10	20161011	5	i4
4	fore	49	10	20161011	5	b1
4	fore	49	10	20161011	5	b2
4	fore	49	10	20161011	5	b3
4	fore	49	10	20161011	5	v1
4	fore	49	10	20161011	5	v2
4	fore	49	10	20161011	5	v3
3	fore	49	10	20161011	5	v4
4	fore	49	10	20161011	5	v5
4	post	49	10	20161011	5	i1
4	post	49	10	20161011	5	i2
4	post	49	10	20161011	5	i3
4	post	49	10	20161011	5	i4
4	post	49	10	20161011	5	b1
4	post	49	10	20161011	5	b2
4	post	49	10	20161011	5	b3
4	post	49	10	20161011	5	v2
4	post	49	10	20161011	5	v3
2	post	49	10	20161011	5	v4
4	post	49	10	20161011	5	v5
4	fore	49	10	20181009	7	i1
4	fore	49	10	20181009	7	i2
4	fore	49	10	20181009	7	i3
4	fore	49	10	20181009	7	i4
4	fore	49	10	20181009	7	b1
4	fore	49	10	20181009	7	b2
4	fore	49	10	20181009	7	b3
3	fore	49	10	20181009	7	v1
4	fore	49	10	20181009	7	v2
4	fore	49	10	20181009	7	v3
4	fore	49	10	20181009	7	v4
4	fore	49	10	20181009	7	v5
4	post	49	10	20181009	7	i1
4	post	49	10	20181009	7	i2
4	post	49	10	20181009	7	i3
4	post	49	10	20181009	7	i4
4	post	49	10	20181009	7	b1
5	post	49	10	20181009	7	b2
5	post	49	10	20181009	7	b3
4	post	49	10	20181009	7	v1
4	post	49	10	20181009	7	v2
4	post	49	10	20181009	7	v3
4	post	49	10	20181009	7	v4
4	post	49	10	20181009	7	v5
4	fore	49	10	20190118	8	i1
4	fore	49	10	20190118	8	i2
4	fore	49	10	20190118	8	i3
4	fore	49	10	20190118	8	i4
5	fore	49	10	20190118	8	b1
4	fore	49	10	20190118	8	b2
4	fore	49	10	20190118	8	b3
2	fore	49	10	20190118	8	v1
4	fore	49	10	20190118	8	v2
4	fore	49	10	20190118	8	v3
4	fore	49	10	20190118	8	v5
5	post	49	10	20190118	8	i1
5	post	49	10	20190118	8	i2
4	post	49	10	20190118	8	i3
4	post	49	10	20190118	8	i4
4	post	49	10	20190118	8	b1
5	post	49	10	20190118	8	b2
4	post	49	10	20190118	8	b3
4	post	49	10	20190118	8	v2
4	post	49	10	20190118	8	v3
4	post	49	10	20190118	8	v4
4	post	49	10	20190118	8	v5
4	fore	49	10	20190312	9	i1
4	fore	49	10	20190312	9	i2
4	fore	49	10	20190312	9	i3
4	fore	49	10	20190312	9	i4
4	fore	49	10	20190312	9	b1
4	fore	49	10	20190312	9	b2
4	fore	49	10	20190312	9	b3
4	fore	49	10	20190312	9	v1
4	fore	49	10	20190312	9	v2
4	fore	49	10	20190312	9	v3
4	fore	49	10	20190312	9	v4
4	fore	49	10	20190312	9	v5
4	post	49	10	20190312	9	i1
4	post	49	10	20190312	9	i2
4	post	49	10	20190312	9	i3
5	post	49	10	20190312	9	b1
4	post	49	10	20190312	9	b2
4	post	49	10	20190312	9	b3
4	post	49	10	20190312	9	v1
4	post	49	10	20190312	9	v2
4	post	49	10	20190312	9	v3
4	post	49	10	20190312	9	v4
4	post	49	10	20190312	9	v5
4	fore	49	10	20190409	10	i1
4	fore	49	10	20190409	10	i2
4	fore	49	10	20190409	10	i3
4	fore	49	10	20190409	10	i4
4	fore	49	10	20190409	10	b1
4	fore	49	10	20190409	10	b2
4	fore	49	10	20190409	10	b3
4	fore	49	10	20190409	10	v1
4	fore	49	10	20190409	10	v2
4	fore	49	10	20190409	10	v3
4	fore	49	10	20190409	10	v4
4	fore	49	10	20190409	10	v5
4	post	49	10	20190409	10	i1
4	post	49	10	20190409	10	i2
4	post	49	10	20190409	10	i3
4	post	49	10	20190409	10	i4
4	post	49	10	20190409	10	b1
4	post	49	10	20190409	10	b2
4	post	49	10	20190409	10	b3
4	post	49	10	20190409	10	v1
4	post	49	10	20190409	10	v2
4	post	49	10	20190409	10	v3
4	post	49	10	20190409	10	v4
4	post	49	10	20190409	10	v5
4	fore	49	10	20190514	11	i1
4	fore	49	10	20190514	11	i2
4	fore	49	10	20190514	11	i3
4	fore	49	10	20190514	11	i4
4	fore	49	10	20190514	11	b1
4	fore	49	10	20190514	11	b2
4	fore	49	10	20190514	11	b3
4	fore	49	10	20190514	11	v1
4	fore	49	10	20190514	11	v2
4	fore	49	10	20190514	11	v3
4	fore	49	10	20190514	11	v4
4	fore	49	10	20190514	11	v5
4	post	49	10	20190514	11	i1
4	post	49	10	20190514	11	i2
4	post	49	10	20190514	11	i3
4	post	49	10	20190514	11	i4
4	post	49	10	20190514	11	b1
4	post	49	10	20190514	11	b2
4	post	49	10	20190514	11	b3
4	post	49	10	20190514	11	v1
4	post	49	10	20190514	11	v2
4	post	49	10	20190514	11	v3
4	post	49	10	20190514	11	v4
4	post	49	10	20190514	11	v5
4	fore	49	10	20190611	12	i1
4	fore	49	10	20190611	12	i2
4	fore	49	10	20190611	12	i3
4	fore	49	10	20190611	12	i4
4	fore	49	10	20190611	12	b1
5	fore	49	10	20190611	12	b2
4	fore	49	10	20190611	12	b3
3	fore	49	10	20190611	12	v1
4	fore	49	10	20190611	12	v2
3	fore	49	10	20190611	12	v3
3	fore	49	10	20190611	12	v4
3	fore	49	10	20190611	12	v5
4	post	49	10	20190611	12	i1
4	post	49	10	20190611	12	i2
4	post	49	10	20190611	12	i3
4	post	49	10	20190611	12	i4
4	post	49	10	20190611	12	b1
5	post	49	10	20190611	12	b2
5	post	49	10	20190611	12	b3
4	post	49	10	20190611	12	v1
4	post	49	10	20190611	12	v2
4	post	49	10	20190611	12	v3
4	post	49	10	20190611	12	v4
4	post	49	10	20190611	12	v5
3	fore	14	6	20160614	2	i2
3	fore	14	6	20160614	2	i4
4	fore	14	6	20160614	2	b1
4	fore	14	6	20160614	2	b2
4	fore	14	6	20160614	2	b3
5	fore	14	6	20160614	2	v1
3	fore	14	6	20160614	2	v2
3	fore	14	6	20160614	2	v3
5	fore	14	6	20160614	2	v4
5	fore	14	6	20160614	2	v5
4	post	14	6	20160614	2	i1
4	post	14	6	20160614	2	i2
4	post	14	6	20160614	2	i3
4	post	14	6	20160614	2	i4
4	post	14	6	20160614	2	b1
4	post	14	6	20160614	2	b2
4	post	14	6	20160614	2	b3
4	post	14	6	20160614	2	v1
4	post	14	6	20160614	2	v3
2	post	14	6	20160614	2	v4
4	post	14	6	20160614	2	v5
4	fore	14	6	20160712	3	i1
4	fore	14	6	20160712	3	i2
4	fore	14	6	20160712	3	i3
3	fore	14	6	20160712	3	i4
4	fore	14	6	20160712	3	b1
5	fore	14	6	20160712	3	b2
4	fore	14	6	20160712	3	b3
4	fore	14	6	20160712	3	v1
4	fore	14	6	20160712	3	v2
4	fore	14	6	20160712	3	v3
4	fore	14	6	20160712	3	v4
4	fore	14	6	20160712	3	v5
4	post	14	6	20160712	3	i2
4	post	14	6	20160712	3	i3
3	post	14	6	20160712	3	i4
4	post	14	6	20160712	3	b1
4	post	14	6	20160712	3	b2
3	post	14	6	20160712	3	b3
2	post	14	6	20160712	3	v1
4	post	14	6	20160712	3	v2
4	post	14	6	20160712	3	v3
4	post	14	6	20160712	3	v5
4	fore	14	6	20160809	4	i2
4	fore	14	6	20160809	4	i3
3	fore	14	6	20160809	4	i4
4	fore	14	6	20160809	4	b1
4	fore	14	6	20160809	4	b2
4	fore	14	6	20160809	4	b3
2	fore	14	6	20160809	4	v1
4	fore	14	6	20160809	4	v2
4	fore	14	6	20160809	4	v3
4	fore	14	6	20160809	4	v4
4	fore	14	6	20160809	4	v5
4	post	14	6	20160809	4	i1
4	post	14	6	20160809	4	i2
4	post	14	6	20160809	4	i3
3	post	14	6	20160809	4	i4
4	post	14	6	20160809	4	b1
4	post	14	6	20160809	4	b2
4	post	14	6	20160809	4	b3
4	post	14	6	20160809	4	v1
4	post	14	6	20160809	4	v2
4	post	14	6	20160809	4	v3
4	post	14	6	20160809	4	v4
4	post	14	6	20160809	4	v5
4	fore	14	6	20160913	5	i1
4	fore	14	6	20160913	5	i2
4	fore	14	6	20160913	5	i3
3	fore	14	6	20160913	5	i4
4	fore	14	6	20160913	5	b1
4	fore	14	6	20160913	5	b2
4	fore	14	6	20160913	5	b3
4	fore	14	6	20160913	5	v1
4	fore	14	6	20160913	5	v3
4	fore	14	6	20160913	5	v4
4	fore	14	6	20160913	5	v5
4	post	14	6	20160913	5	i1
3	post	14	6	20160913	5	i2
4	post	14	6	20160913	5	i3
3	post	14	6	20160913	5	i4
4	post	14	6	20160913	5	b1
4	post	14	6	20160913	5	b2
4	post	14	6	20160913	5	b3
4	post	14	6	20160913	5	v1
4	post	14	6	20160913	5	v2
4	post	14	6	20160913	5	v3
4	post	14	6	20160913	5	v4
4	post	14	6	20160913	5	v5
5	fore	15	2	20160712	2	i2
5	fore	15	2	20160712	2	i3
5	fore	15	2	20160712	2	i4
5	fore	15	2	20160712	2	b1
5	fore	15	2	20160712	2	b2
5	fore	15	2	20160712	2	b3
4	fore	15	2	20160712	2	v1
5	fore	15	2	20160712	2	v2
4	fore	15	2	20160712	2	v3
3	fore	15	2	20160712	2	v4
5	fore	15	2	20160712	2	v5
5	post	15	2	20160712	2	i1
5	post	15	2	20160712	2	i2
4	post	15	2	20160712	2	i3
5	post	15	2	20160712	2	i4
5	post	15	2	20160712	2	b1
5	post	15	2	20160712	2	b2
5	post	15	2	20160712	2	b3
3	post	15	2	20160712	2	v1
5	post	15	2	20160712	2	v2
5	post	15	2	20160712	2	v3
4	post	15	2	20160712	2	v4
5	post	15	2	20160712	2	v5
5	fore	15	2	20160809	3	i1
5	fore	15	2	20160809	3	i2
5	fore	15	2	20160809	3	i3
5	fore	15	2	20160809	3	i4
5	fore	15	2	20160809	3	b1
5	fore	15	2	20160809	3	b2
5	fore	15	2	20160809	3	b3
5	fore	15	2	20160809	3	v1
5	fore	15	2	20160809	3	v2
4	fore	15	2	20160809	3	v3
3	fore	15	2	20160809	3	v4
5	fore	15	2	20160809	3	v5
5	post	15	2	20160809	3	i1
5	post	15	2	20160809	3	i2
5	post	15	2	20160809	3	i3
5	post	15	2	20160809	3	i4
5	post	15	2	20160809	3	b1
5	post	15	2	20160809	3	b2
5	post	15	2	20160809	3	b3
5	post	15	2	20160809	3	v1
4	post	15	2	20160809	3	v2
4	post	15	2	20160809	3	v3
4	post	15	2	20160809	3	v4
5	post	15	2	20160809	3	v5
5	fore	15	2	20161011	5	i1
5	fore	15	2	20161011	5	i2
4	fore	15	2	20161011	5	i3
5	fore	15	2	20161011	5	i4
5	fore	15	2	20161011	5	b1
5	fore	15	2	20161011	5	b2
5	fore	15	2	20161011	5	b3
4	fore	15	2	20161011	5	v1
3	fore	15	2	20161011	5	v2
3	fore	15	2	20161011	5	v3
3	fore	15	2	20161011	5	v4
5	fore	15	2	20161011	5	v5
5	post	15	2	20161011	5	i1
5	post	15	2	20161011	5	i2
5	post	15	2	20161011	5	i3
5	post	15	2	20161011	5	i4
5	post	15	2	20161011	5	b1
5	post	15	2	20161011	5	b2
5	post	15	2	20161011	5	b3
3	post	15	2	20161011	5	v1
5	post	15	2	20161011	5	v2
4	post	15	2	20161011	5	v3
3	post	15	2	20161011	5	v4
5	post	15	2	20161011	5	v5
5	fore	450	6	20160614	1	i1
5	fore	450	6	20160614	1	i3
4	fore	450	6	20160614	1	i4
5	fore	450	6	20160614	1	b1
5	fore	450	6	20160614	1	b2
5	fore	450	6	20160614	1	b3
5	fore	450	6	20160614	1	v1
3	fore	450	6	20160614	1	v2
5	fore	450	6	20160614	1	v3
4	fore	450	6	20160614	1	v4
5	fore	450	6	20160614	1	v5
5	post	450	6	20160614	1	i1
4	post	450	6	20160614	1	i2
5	post	450	6	20160614	1	i3
4	post	450	6	20160614	1	i4
5	post	450	6	20160614	1	b1
5	post	450	6	20160614	1	b2
5	post	450	6	20160614	1	b3
5	post	450	6	20160614	1	v1
3	post	450	6	20160614	1	v2
4	post	450	6	20160614	1	v3
5	post	450	6	20160614	1	v5
4	fore	451	6	20160614	3	i1
4	fore	451	6	20160614	3	i2
4	fore	451	6	20160614	3	i3
5	fore	451	6	20160614	3	i4
4	fore	451	6	20160614	3	b1
4	fore	451	6	20160614	3	b2
4	fore	451	6	20160614	3	b3
4	fore	451	6	20160614	3	v1
4	fore	451	6	20160614	3	v2
4	fore	451	6	20160614	3	v3
4	fore	451	6	20160614	3	v4
5	fore	451	6	20160614	3	v5
4	post	451	6	20160614	3	i1
4	post	451	6	20160614	3	i2
4	post	451	6	20160614	3	i3
5	post	451	6	20160614	3	i4
4	post	451	6	20160614	3	b1
3	post	451	6	20160614	3	b2
3	post	451	6	20160614	3	b3
4	post	451	6	20160614	3	v1
4	post	451	6	20160614	3	v2
4	post	451	6	20160614	3	v3
4	post	451	6	20160614	3	v4
5	post	451	6	20160614	3	v5
4	fore	451	6	20160712	4	i1
4	fore	451	6	20160712	4	i2
4	fore	451	6	20160712	4	i3
5	fore	451	6	20160712	4	i4
4	fore	451	6	20160712	4	b1
4	fore	451	6	20160712	4	b2
4	fore	451	6	20160712	4	b3
4	fore	451	6	20160712	4	v1
4	fore	451	6	20160712	4	v2
4	fore	451	6	20160712	4	v3
4	fore	451	6	20160712	4	v4
5	fore	451	6	20160712	4	v5
5	post	451	6	20160712	4	i1
4	post	451	6	20160712	4	i2
5	post	451	6	20160712	4	i3
5	post	451	6	20160712	4	i4
4	post	451	6	20160712	4	b1
4	post	451	6	20160712	4	b2
2	post	451	6	20160712	4	b3
2	post	451	6	20160712	4	v1
5	post	451	6	20160712	4	v2
5	post	451	6	20160712	4	v3
4	post	451	6	20160712	4	v4
5	post	451	6	20160712	4	v5
5	fore	85	2	20160614	2	i1
5	fore	85	2	20160614	2	i2
5	fore	85	2	20160614	2	i3
5	fore	85	2	20160614	2	i4
5	fore	85	2	20160614	2	b1
5	fore	85	2	20160614	2	b2
5	fore	85	2	20160614	2	b3
5	fore	85	2	20160614	2	v1
5	fore	85	2	20160614	2	v2
5	fore	85	2	20160614	2	v3
5	fore	85	2	20160614	2	v4
5	fore	85	2	20160614	2	v5
5	post	85	2	20160614	2	i1
5	post	85	2	20160614	2	i2
5	post	85	2	20160614	2	i3
5	post	85	2	20160614	2	i4
5	post	85	2	20160614	2	b1
5	post	85	2	20160614	2	b2
5	post	85	2	20160614	2	b3
5	post	85	2	20160614	2	v1
5	post	85	2	20160614	2	v2
5	post	85	2	20160614	2	v3
5	post	85	2	20160614	2	v4
5	post	85	2	20160614	2	v5
5	fore	85	2	20161213	3	i1
5	fore	85	2	20161213	3	i2
5	fore	85	2	20161213	3	i3
5	fore	85	2	20161213	3	i4
5	fore	85	2	20161213	3	b1
5	fore	85	2	20161213	3	b2
5	fore	85	2	20161213	3	b3
5	fore	85	2	20161213	3	v1
5	fore	85	2	20161213	3	v2
5	fore	85	2	20161213	3	v3
5	fore	85	2	20161213	3	v4
5	fore	85	2	20161213	3	v5
5	post	85	2	20161213	3	i1
5	post	85	2	20161213	3	i2
5	post	85	2	20161213	3	i3
5	post	85	2	20161213	3	i4
5	post	85	2	20161213	3	b1
5	post	85	2	20161213	3	b2
5	post	85	2	20161213	3	b3
5	post	85	2	20161213	3	v1
5	post	85	2	20161213	3	v2
5	post	85	2	20161213	3	v3
5	post	85	2	20161213	3	v4
5	post	85	2	20161213	3	v5
5	fore	16	6	20160614	1	i1
5	fore	16	6	20160614	1	i2
5	fore	16	6	20160614	1	i3
1	fore	16	6	20160614	1	i4
5	fore	16	6	20160614	1	b1
3	fore	16	6	20160614	1	b2
5	fore	16	6	20160614	1	b3
5	fore	16	6	20160614	1	v1
5	fore	16	6	20160614	1	v2
3	fore	16	6	20160614	1	v3
3	fore	16	6	20160614	1	v4
1	fore	16	6	20160614	1	v5
5	post	16	6	20160614	1	i1
5	post	16	6	20160614	1	i2
4	post	16	6	20160614	1	i3
1	post	16	6	20160614	1	i4
5	post	16	6	20160614	1	b1
3	post	16	6	20160614	1	b2
5	post	16	6	20160614	1	b3
5	post	16	6	20160614	1	v1
4	post	16	6	20160614	1	v2
3	post	16	6	20160614	1	v3
3	post	16	6	20160614	1	v4
2	post	16	6	20160614	1	v5
5	fore	16	6	20160712	2	i1
5	fore	16	6	20160712	2	i2
5	fore	16	6	20160712	2	i3
1	fore	16	6	20160712	2	i4
5	fore	16	6	20160712	2	b1
5	fore	16	6	20160712	2	b2
4	fore	16	6	20160712	2	b3
5	fore	16	6	20160712	2	v1
5	fore	16	6	20160712	2	v2
3	fore	16	6	20160712	2	v3
4	fore	16	6	20160712	2	v4
2	fore	16	6	20160712	2	v5
5	post	16	6	20160712	2	i1
5	post	16	6	20160712	2	i2
5	post	16	6	20160712	2	i3
1	post	16	6	20160712	2	i4
5	post	16	6	20160712	2	b1
5	post	16	6	20160712	2	b2
5	post	16	6	20160712	2	b3
5	post	16	6	20160712	2	v1
4	post	16	6	20160712	2	v2
4	post	16	6	20160712	2	v3
4	post	16	6	20160712	2	v4
2	post	16	6	20160712	2	v5
5	fore	16	6	20160809	3	i1
5	fore	16	6	20160809	3	i2
5	fore	16	6	20160809	3	i3
1	fore	16	6	20160809	3	i4
5	fore	16	6	20160809	3	b1
3	fore	16	6	20160809	3	b2
4	fore	16	6	20160809	3	b3
4	fore	16	6	20160809	3	v1
4	fore	16	6	20160809	3	v2
3	fore	16	6	20160809	3	v3
4	fore	16	6	20160809	3	v4
1	fore	16	6	20160809	3	v5
5	post	16	6	20160809	3	i1
5	post	16	6	20160809	3	i2
5	post	16	6	20160809	3	i3
1	post	16	6	20160809	3	i4
4	post	16	6	20160809	3	b1
3	post	16	6	20160809	3	b2
4	post	16	6	20160809	3	b3
4	post	16	6	20160809	3	v1
4	post	16	6	20160809	3	v2
3	post	16	6	20160809	3	v3
4	post	16	6	20160809	3	v4
1	post	16	6	20160809	3	v5
5	fore	16	6	20161011	4	i1
5	fore	16	6	20161011	4	i2
4	fore	16	6	20161011	4	i3
1	fore	16	6	20161011	4	i4
5	fore	16	6	20161011	4	b1
4	fore	16	6	20161011	4	b2
5	fore	16	6	20161011	4	b3
4	fore	16	6	20161011	4	v1
4	fore	16	6	20161011	4	v2
4	fore	16	6	20161011	4	v3
4	fore	16	6	20161011	4	v4
2	fore	16	6	20161011	4	v5
5	post	16	6	20161011	4	i1
5	post	16	6	20161011	4	i2
5	post	16	6	20161011	4	i3
1	post	16	6	20161011	4	i4
5	post	16	6	20161011	4	b1
4	post	16	6	20161011	4	b2
5	post	16	6	20161011	4	b3
4	post	16	6	20161011	4	v1
4	post	16	6	20161011	4	v2
4	post	16	6	20161011	4	v3
4	post	16	6	20161011	4	v4
2	post	16	6	20161011	4	v5
5	fore	16	6	20161213	5	i1
5	fore	16	6	20161213	5	i2
5	fore	16	6	20161213	5	i3
1	fore	16	6	20161213	5	i4
4	fore	16	6	20161213	5	b1
4	fore	16	6	20161213	5	b2
4	fore	16	6	20161213	5	b3
4	fore	16	6	20161213	5	v1
4	fore	16	6	20161213	5	v2
4	fore	16	6	20161213	5	v3
4	fore	16	6	20161213	5	v4
2	fore	16	6	20161213	5	v5
5	post	16	6	20161213	5	i1
5	post	16	6	20161213	5	i2
4	post	16	6	20161213	5	i3
1	post	16	6	20161213	5	i4
4	post	16	6	20161213	5	b1
4	post	16	6	20161213	5	b2
4	post	16	6	20161213	5	b3
4	post	16	6	20161213	5	v1
4	post	16	6	20161213	5	v2
4	post	16	6	20161213	5	v3
4	post	16	6	20161213	5	v4
2	post	16	6	20161213	5	v5
4	fore	453	2	20160614	3	i1
4	fore	453	2	20160614	3	i2
4	fore	453	2	20160614	3	i3
3	fore	453	2	20160614	3	i4
4	fore	453	2	20160614	3	b1
4	fore	453	2	20160614	3	b2
4	fore	453	2	20160614	3	b3
4	fore	453	2	20160614	3	v1
4	fore	453	2	20160614	3	v2
4	fore	453	2	20160614	3	v3
4	fore	453	2	20160614	3	v4
4	fore	453	2	20160614	3	v5
4	post	453	2	20160614	3	i1
4	post	453	2	20160614	3	i2
4	post	453	2	20160614	3	i3
4	post	453	2	20160614	3	i4
4	post	453	2	20160614	3	b1
4	post	453	2	20160614	3	b2
4	post	453	2	20160614	3	b3
4	post	453	2	20160614	3	v1
4	post	453	2	20160614	3	v2
4	post	453	2	20160614	3	v3
4	post	453	2	20160614	3	v4
4	post	453	2	20160614	3	v5
5	fore	288	2	20160614	1	i1
5	fore	288	2	20160614	1	i2
5	fore	288	2	20160614	1	i3
2.5	fore	288	2	20160614	1	i4
4	fore	288	2	20160614	1	b1
4	fore	288	2	20160614	1	b2
4.5	fore	288	2	20160614	1	b3
5	fore	288	2	20160614	1	v1
3	fore	288	2	20160614	1	v2
4	fore	288	2	20160614	1	v3
4	fore	288	2	20160614	1	v4
4	fore	288	2	20160614	1	v5
5	post	288	2	20160614	1	i1
5	post	288	2	20160614	1	i2
5	post	288	2	20160614	1	i3
2	post	288	2	20160614	1	i4
4	post	288	2	20160614	1	b1
4	post	288	2	20160614	1	b2
4	post	288	2	20160614	1	b3
5	post	288	2	20160614	1	v1
3	post	288	2	20160614	1	v2
5	post	288	2	20160614	1	v3
4	post	288	2	20160614	1	v4
4	fore	288	2	20190409	2	i1
4	fore	288	2	20190409	2	i2
4	fore	288	2	20190409	2	i3
2	fore	288	2	20190409	2	i4
4	fore	288	2	20190409	2	b1
3	fore	288	2	20190409	2	b2
4	fore	288	2	20190409	2	b3
5	fore	288	2	20190409	2	v1
3	fore	288	2	20190409	2	v2
4	fore	288	2	20190409	2	v3
4	fore	288	2	20190409	2	v4
3	fore	288	2	20190409	2	v5
4	post	288	2	20190409	2	i1
4	post	288	2	20190409	2	i2
4	post	288	2	20190409	2	i3
2	post	288	2	20190409	2	i4
4	post	288	2	20190409	2	b1
3	post	288	2	20190409	2	b2
3	post	288	2	20190409	2	b3
5	post	288	2	20190409	2	v1
3	post	288	2	20190409	2	v2
4	post	288	2	20190409	2	v3
4	post	288	2	20190409	2	v4
3	post	288	2	20190409	2	v5
5	fore	288	2	20190709	3	i1
4	fore	288	2	20190709	3	i3
2	fore	288	2	20190709	3	i4
3	fore	288	2	20190709	3	b1
3	fore	288	2	20190709	3	b2
3	fore	288	2	20190709	3	b3
5	fore	288	2	20190709	3	v1
4	fore	288	2	20190709	3	v2
4	fore	288	2	20190709	3	v3
4	fore	288	2	20190709	3	v4
3	fore	288	2	20190709	3	v5
4	post	288	2	20190709	3	i1
4	post	288	2	20190709	3	i2
4	post	288	2	20190709	3	i3
4	post	288	2	20190709	3	i4
4	post	288	2	20190709	3	b1
3	post	288	2	20190709	3	b2
3	post	288	2	20190709	3	b3
5	post	288	2	20190709	3	v1
4	post	288	2	20190709	3	v2
4	post	288	2	20190709	3	v3
4	post	288	2	20190709	3	v4
3	post	288	2	20190709	3	v5
5	fore	17	2	20160614	1	i1
5	fore	17	2	20160614	1	i2
5	fore	17	2	20160614	1	i3
2	fore	17	2	20160614	1	i4
5	fore	17	2	20160614	1	b1
4	fore	17	2	20160614	1	b2
4	fore	17	2	20160614	1	b3
5	fore	17	2	20160614	1	v1
5	fore	17	2	20160614	1	v2
4	fore	17	2	20160614	1	v3
5	fore	17	2	20160614	1	v4
5	fore	17	2	20160614	1	v5
5	post	17	2	20160614	1	i1
4	post	17	2	20160614	1	i2
5	post	17	2	20160614	1	i3
3	post	17	2	20160614	1	i4
5	post	17	2	20160614	1	b1
5	post	17	2	20160614	1	b2
4	post	17	2	20160614	1	b3
5	post	17	2	20160614	1	v1
4	post	17	2	20160614	1	v2
4	post	17	2	20160614	1	v3
5	post	17	2	20160614	1	v4
1	post	17	2	20160614	1	v5
5	fore	17	2	20160712	2	i1
2	fore	17	2	20160712	2	i2
4	fore	17	2	20160712	2	i3
2	fore	17	2	20160712	2	i4
5	fore	17	2	20160712	2	b1
5	fore	17	2	20160712	2	b2
5	fore	17	2	20160712	2	b3
4	fore	17	2	20160712	2	v1
4	fore	17	2	20160712	2	v2
4	fore	17	2	20160712	2	v3
2	fore	17	2	20160712	2	v4
4	fore	17	2	20160712	2	v5
5	post	17	2	20160712	2	i1
2	post	17	2	20160712	2	i2
4	post	17	2	20160712	2	i3
2	post	17	2	20160712	2	i4
4	post	17	2	20160712	2	b1
4	post	17	2	20160712	2	b2
4	post	17	2	20160712	2	b3
5	post	17	2	20160712	2	v1
4	post	17	2	20160712	2	v2
4	post	17	2	20160712	2	v3
5	post	17	2	20160712	2	v4
4	post	17	2	20160712	2	v5
5	fore	17	2	20160809	3	i1
2	fore	17	2	20160809	3	i2
4	fore	17	2	20160809	3	i3
3	fore	17	2	20160809	3	i4
4	fore	17	2	20160809	3	b1
4	fore	17	2	20160809	3	b2
4	fore	17	2	20160809	3	b3
5	fore	17	2	20160809	3	v1
4	fore	17	2	20160809	3	v2
4	fore	17	2	20160809	3	v3
5	fore	17	2	20160809	3	v4
4	fore	17	2	20160809	3	v5
5	post	17	2	20160809	3	i1
2	post	17	2	20160809	3	i2
2	post	17	2	20160809	3	i3
3	post	17	2	20160809	3	i4
5	post	17	2	20160809	3	b1
5	post	17	2	20160809	3	b2
5	post	17	2	20160809	3	b3
5	post	17	2	20160809	3	v1
4	post	17	2	20160809	3	v2
4	post	17	2	20160809	3	v3
5	post	17	2	20160809	3	v4
5	post	17	2	20160809	3	v5
5	fore	17	2	20160913	4	i1
2	fore	17	2	20160913	4	i2
3	fore	17	2	20160913	4	i3
3	fore	17	2	20160913	4	i4
5	fore	17	2	20160913	4	b1
5	fore	17	2	20160913	4	b2
5	fore	17	2	20160913	4	b3
5	fore	17	2	20160913	4	v1
3	fore	17	2	20160913	4	v2
4	fore	17	2	20160913	4	v3
5	fore	17	2	20160913	4	v4
4	fore	17	2	20160913	4	v5
4	post	17	2	20160913	4	i1
2	post	17	2	20160913	4	i2
3	post	17	2	20160913	4	i3
3	post	17	2	20160913	4	i4
5	post	17	2	20160913	4	b1
5	post	17	2	20160913	4	b2
5	post	17	2	20160913	4	b3
5	post	17	2	20160913	4	v1
3	post	17	2	20160913	4	v2
4	post	17	2	20160913	4	v3
5	post	17	2	20160913	4	v4
4	post	17	2	20160913	4	v5
5	fore	17	2	20161011	5	i1
5	fore	17	2	20161011	5	i2
3	fore	17	2	20161011	5	i3
3	fore	17	2	20161011	5	i4
5	fore	17	2	20161011	5	b1
5	fore	17	2	20161011	5	b2
5	fore	17	2	20161011	5	b3
5	fore	17	2	20161011	5	v1
4	fore	17	2	20161011	5	v2
4	fore	17	2	20161011	5	v3
5	fore	17	2	20161011	5	v4
4	fore	17	2	20161011	5	v5
5	post	17	2	20161011	5	i1
4	post	17	2	20161011	5	i2
4	post	17	2	20161011	5	i3
3	post	17	2	20161011	5	i4
4	post	17	2	20161011	5	b1
4	post	17	2	20161011	5	b2
4	post	17	2	20161011	5	b3
5	post	17	2	20161011	5	v1
4	post	17	2	20161011	5	v2
4	post	17	2	20161011	5	v3
5	post	17	2	20161011	5	v4
4	post	17	2	20161011	5	v5
5	fore	17	2	20161213	6	i1
3	fore	17	2	20161213	6	i2
3	fore	17	2	20161213	6	i3
4	fore	17	2	20161213	6	i4
5	fore	17	2	20161213	6	b1
5	fore	17	2	20161213	6	b2
5	fore	17	2	20161213	6	b3
5	fore	17	2	20161213	6	v1
5	fore	17	2	20161213	6	v2
5	fore	17	2	20161213	6	v3
5	fore	17	2	20161213	6	v5
5	post	17	2	20161213	6	i1
3	post	17	2	20161213	6	i2
3	post	17	2	20161213	6	i3
4	post	17	2	20161213	6	i4
5	post	17	2	20161213	6	b1
5	post	17	2	20161213	6	b2
5	post	17	2	20161213	6	b3
5	post	17	2	20161213	6	v1
5	post	17	2	20161213	6	v2
5	post	17	2	20161213	6	v3
5	post	17	2	20161213	6	v4
5	post	17	2	20161213	6	v5
5	fore	17	2	20170314	7	i1
3	fore	17	2	20170314	7	i2
3	fore	17	2	20170314	7	i3
3	fore	17	2	20170314	7	i4
5	fore	17	2	20170314	7	b1
5	fore	17	2	20170314	7	b2
5	fore	17	2	20170314	7	b3
5	fore	17	2	20170314	7	v1
5	fore	17	2	20170314	7	v2
5	fore	17	2	20170314	7	v3
5	fore	17	2	20170314	7	v4
4	fore	17	2	20170314	7	v5
5	post	17	2	20170314	7	i1
4	post	17	2	20170314	7	i2
4	post	17	2	20170314	7	i3
3	post	17	2	20170314	7	i4
5	post	17	2	20170314	7	b1
5	post	17	2	20170314	7	b2
5	post	17	2	20170314	7	b3
5	post	17	2	20170314	7	v1
5	post	17	2	20170314	7	v2
5	post	17	2	20170314	7	v3
5	post	17	2	20170314	7	v4
4	post	17	2	20170314	7	v5
4	fore	17	2	20170411	8	i1
4	fore	17	2	20170411	8	i2
3	fore	17	2	20170411	8	i3
3	fore	17	2	20170411	8	i4
5	fore	17	2	20170411	8	b1
5	fore	17	2	20170411	8	b2
5	fore	17	2	20170411	8	b3
5	fore	17	2	20170411	8	v1
4	fore	17	2	20170411	8	v2
3	fore	17	2	20170411	8	v3
5	fore	17	2	20170411	8	v4
3	fore	17	2	20170411	8	v5
4	post	17	2	20170411	8	i1
3	post	17	2	20170411	8	i2
3	post	17	2	20170411	8	i3
3	post	17	2	20170411	8	i4
4	post	17	2	20170411	8	b1
4	post	17	2	20170411	8	b2
4	post	17	2	20170411	8	b3
5	post	17	2	20170411	8	v1
4	post	17	2	20170411	8	v2
4	post	17	2	20170411	8	v3
4	post	17	2	20170411	8	v4
4	post	17	2	20170411	8	v5
4	fore	17	2	20170509	9	i1
3	fore	17	2	20170509	9	i2
3	fore	17	2	20170509	9	i3
3	fore	17	2	20170509	9	i4
5	fore	17	2	20170509	9	b1
5	fore	17	2	20170509	9	b2
5	fore	17	2	20170509	9	b3
5	fore	17	2	20170509	9	v1
4	fore	17	2	20170509	9	v2
3	fore	17	2	20170509	9	v3
2	fore	17	2	20170509	9	v4
4	fore	17	2	20170509	9	v5
5	post	17	2	20170509	9	i1
3	post	17	2	20170509	9	i2
4	post	17	2	20170509	9	i3
2	post	17	2	20170509	9	i4
5	post	17	2	20170509	9	b1
5	post	17	2	20170509	9	b2
5	post	17	2	20170509	9	b3
4	post	17	2	20170509	9	v1
4	post	17	2	20170509	9	v2
4	post	17	2	20170509	9	v3
4	post	17	2	20170509	9	v4
4	post	17	2	20170509	9	v5
5	fore	17	2	20170711	10	i1
3	fore	17	2	20170711	10	i2
3	fore	17	2	20170711	10	i3
3	fore	17	2	20170711	10	i4
5	fore	17	2	20170711	10	b1
5	fore	17	2	20170711	10	b2
5	fore	17	2	20170711	10	b3
5	fore	17	2	20170711	10	v1
4	fore	17	2	20170711	10	v2
1	fore	17	2	20170711	10	v3
5	fore	17	2	20170711	10	v4
4	fore	17	2	20170711	10	v5
4	post	17	2	20170711	10	i1
3	post	17	2	20170711	10	i2
3	post	17	2	20170711	10	i3
3	post	17	2	20170711	10	i4
5	post	17	2	20170711	10	b1
5	post	17	2	20170711	10	b2
5	post	17	2	20170711	10	b3
5	post	17	2	20170711	10	v1
4	post	17	2	20170711	10	v2
4	post	17	2	20170711	10	v3
5	post	17	2	20170711	10	v4
4	post	17	2	20170711	10	v5
4	fore	17	2	20170912	11	i1
3	fore	17	2	20170912	11	i2
3	fore	17	2	20170912	11	i3
3	fore	17	2	20170912	11	i4
5	fore	17	2	20170912	11	b1
5	fore	17	2	20170912	11	b2
5	fore	17	2	20170912	11	b3
5	fore	17	2	20170912	11	v1
4	fore	17	2	20170912	11	v2
4	fore	17	2	20170912	11	v3
5	fore	17	2	20170912	11	v4
4	fore	17	2	20170912	11	v5
4	post	17	2	20170912	11	i1
4	post	17	2	20170912	11	i2
4	post	17	2	20170912	11	i3
3	post	17	2	20170912	11	i4
5	post	17	2	20170912	11	b1
5	post	17	2	20170912	11	b2
5	post	17	2	20170912	11	b3
3	post	17	2	20170912	11	v1
4	post	17	2	20170912	11	v2
4	post	17	2	20170912	11	v3
4	post	17	2	20170912	11	v5
5	fore	17	2	20171010	12	i1
4	fore	17	2	20171010	12	i2
3	fore	17	2	20171010	12	i3
2	fore	17	2	20171010	12	i4
5	fore	17	2	20171010	12	b1
5	fore	17	2	20171010	12	b2
5	fore	17	2	20171010	12	b3
5	fore	17	2	20171010	12	v1
4	fore	17	2	20171010	12	v2
4	fore	17	2	20171010	12	v3
5	fore	17	2	20171010	12	v4
2	fore	17	2	20171010	12	v5
4	post	17	2	20171010	12	i1
3	post	17	2	20171010	12	i2
3	post	17	2	20171010	12	i3
3	post	17	2	20171010	12	i4
5	post	17	2	20171010	12	b1
5	post	17	2	20171010	12	b2
5	post	17	2	20171010	12	b3
5	post	17	2	20171010	12	v1
4	post	17	2	20171010	12	v2
4	post	17	2	20171010	12	v3
5	post	17	2	20171010	12	v4
3	post	17	2	20171010	12	v5
5	fore	17	2	20180213	13	i1
2	fore	17	2	20180213	13	i2
3	fore	17	2	20180213	13	i3
3	fore	17	2	20180213	13	i4
5	fore	17	2	20180213	13	b1
5	fore	17	2	20180213	13	b2
5	fore	17	2	20180213	13	b3
5	fore	17	2	20180213	13	v1
5	fore	17	2	20180213	13	v2
5	fore	17	2	20180213	13	v3
5	fore	17	2	20180213	13	v4
4	fore	17	2	20180213	13	v5
5	post	17	2	20180213	13	i1
3	post	17	2	20180213	13	i2
4	post	17	2	20180213	13	i3
3	post	17	2	20180213	13	i4
5	post	17	2	20180213	13	b1
5	post	17	2	20180213	13	b2
5	post	17	2	20180213	13	b3
5	post	17	2	20180213	13	v1
5	post	17	2	20180213	13	v2
4	post	17	2	20180213	13	v3
5	post	17	2	20180213	13	v4
4	post	17	2	20180213	13	v5
4	fore	18	10	20160614	4	i1
4	fore	18	10	20160614	4	i2
4	fore	18	10	20160614	4	i3
4	fore	18	10	20160614	4	i4
5	fore	18	10	20160614	4	b1
5	fore	18	10	20160614	4	b2
5	fore	18	10	20160614	4	b3
5	fore	18	10	20160614	4	v1
4	fore	18	10	20160614	4	v3
5	fore	18	10	20160614	4	v4
4	fore	18	10	20160614	4	v5
4	post	18	10	20160614	4	i1
4	post	18	10	20160614	4	i2
4	post	18	10	20160614	4	i3
4	post	18	10	20160614	4	i4
5	post	18	10	20160614	4	b1
5	post	18	10	20160614	4	b2
5	post	18	10	20160614	4	b3
5	post	18	10	20160614	4	v1
4	post	18	10	20160614	4	v2
4	post	18	10	20160614	4	v3
5	post	18	10	20160614	4	v4
4	post	18	10	20160614	4	v5
4	fore	18	10	20160712	5	i1
4	fore	18	10	20160712	5	i2
4	fore	18	10	20160712	5	i3
4	fore	18	10	20160712	5	i4
5	fore	18	10	20160712	5	b1
5	fore	18	10	20160712	5	b2
5	fore	18	10	20160712	5	b3
5	fore	18	10	20160712	5	v1
4	fore	18	10	20160712	5	v3
5	fore	18	10	20160712	5	v4
4	fore	18	10	20160712	5	v5
4	post	18	10	20160712	5	i1
4	post	18	10	20160712	5	i2
4	post	18	10	20160712	5	i3
4	post	18	10	20160712	5	i4
5	post	18	10	20160712	5	b1
5	post	18	10	20160712	5	b2
5	post	18	10	20160712	5	b3
5	post	18	10	20160712	5	v1
4	post	18	10	20160712	5	v2
4	post	18	10	20160712	5	v3
5	post	18	10	20160712	5	v4
4	post	18	10	20160712	5	v5
4	fore	18	10	20160809	6	i1
4	fore	18	10	20160809	6	i2
4	fore	18	10	20160809	6	i3
4	fore	18	10	20160809	6	i4
5	fore	18	10	20160809	6	b1
5	fore	18	10	20160809	6	b2
5	fore	18	10	20160809	6	b3
5	fore	18	10	20160809	6	v1
4	fore	18	10	20160809	6	v2
4	fore	18	10	20160809	6	v3
5	fore	18	10	20160809	6	v4
4	post	18	10	20160809	6	i1
4	post	18	10	20160809	6	i2
4	post	18	10	20160809	6	i3
5	post	18	10	20160809	6	i4
5	post	18	10	20160809	6	b1
5	post	18	10	20160809	6	b2
5	post	18	10	20160809	6	b3
5	post	18	10	20160809	6	v1
4	post	18	10	20160809	6	v2
4	post	18	10	20160809	6	v3
5	post	18	10	20160809	6	v4
4	post	18	10	20160809	6	v5
4	fore	18	10	20160913	7	i1
4	fore	18	10	20160913	7	i2
4	fore	18	10	20160913	7	i3
4	fore	18	10	20160913	7	i4
5	fore	18	10	20160913	7	b1
5	fore	18	10	20160913	7	b2
5	fore	18	10	20160913	7	b3
5	fore	18	10	20160913	7	v1
4	fore	18	10	20160913	7	v2
4	fore	18	10	20160913	7	v3
5	fore	18	10	20160913	7	v4
4	fore	18	10	20160913	7	v5
4	post	18	10	20160913	7	i1
4	post	18	10	20160913	7	i2
4	post	18	10	20160913	7	i3
4	post	18	10	20160913	7	i4
5	post	18	10	20160913	7	b1
5	post	18	10	20160913	7	b2
5	post	18	10	20160913	7	b3
5	post	18	10	20160913	7	v1
4	post	18	10	20160913	7	v2
4	post	18	10	20160913	7	v3
5	post	18	10	20160913	7	v4
4	post	18	10	20160913	7	v5
4	fore	18	10	20161011	8	i1
4	fore	18	10	20161011	8	i2
4	fore	18	10	20161011	8	i3
4	fore	18	10	20161011	8	i4
5	fore	18	10	20161011	8	b1
5	fore	18	10	20161011	8	b2
5	fore	18	10	20161011	8	b3
4	fore	18	10	20161011	8	v1
4	fore	18	10	20161011	8	v2
4	fore	18	10	20161011	8	v3
4	fore	18	10	20161011	8	v4
4	fore	18	10	20161011	8	v5
4	post	18	10	20161011	8	i1
4	post	18	10	20161011	8	i2
4	post	18	10	20161011	8	i3
4	post	18	10	20161011	8	i4
5	post	18	10	20161011	8	b1
5	post	18	10	20161011	8	b2
5	post	18	10	20161011	8	b3
5	post	18	10	20161011	8	v1
4	post	18	10	20161011	8	v2
4	post	18	10	20161011	8	v3
5	post	18	10	20161011	8	v4
4	post	18	10	20161011	8	v5
4	fore	18	10	20161213	9	i1
4	fore	18	10	20161213	9	i2
4	fore	18	10	20161213	9	i3
4	fore	18	10	20161213	9	i4
5	fore	18	10	20161213	9	b1
5	fore	18	10	20161213	9	b2
5	fore	18	10	20161213	9	b3
5	fore	18	10	20161213	9	v1
4	fore	18	10	20161213	9	v2
4	fore	18	10	20161213	9	v3
5	fore	18	10	20161213	9	v4
4	fore	18	10	20161213	9	v5
4	post	18	10	20161213	9	i1
4	post	18	10	20161213	9	i2
4	post	18	10	20161213	9	i3
4	post	18	10	20161213	9	i4
5	post	18	10	20161213	9	b1
5	post	18	10	20161213	9	b2
5	post	18	10	20161213	9	b3
5	post	18	10	20161213	9	v1
4	post	18	10	20161213	9	v2
4	post	18	10	20161213	9	v3
5	post	18	10	20161213	9	v4
4	post	18	10	20161213	9	v5
4	fore	18	10	20170110	10	i1
4	fore	18	10	20170110	10	i2
4	fore	18	10	20170110	10	i3
4	fore	18	10	20170110	10	i4
5	fore	18	10	20170110	10	b1
5	fore	18	10	20170110	10	b2
5	fore	18	10	20170110	10	b3
5	fore	18	10	20170110	10	v1
4	fore	18	10	20170110	10	v2
4	fore	18	10	20170110	10	v3
5	fore	18	10	20170110	10	v4
4	fore	18	10	20170110	10	v5
4	post	18	10	20170110	10	i1
4	post	18	10	20170110	10	i2
4	post	18	10	20170110	10	i3
4	post	18	10	20170110	10	i4
5	post	18	10	20170110	10	b1
5	post	18	10	20170110	10	b2
5	post	18	10	20170110	10	b3
5	post	18	10	20170110	10	v1
4	post	18	10	20170110	10	v2
4	post	18	10	20170110	10	v3
5	post	18	10	20170110	10	v4
4	post	18	10	20170110	10	v5
4	fore	18	10	20170912	11	i1
4	fore	18	10	20170912	11	i2
4	fore	18	10	20170912	11	i3
4	fore	18	10	20170912	11	i4
5	fore	18	10	20170912	11	b1
5	fore	18	10	20170912	11	b2
5	fore	18	10	20170912	11	b3
2	fore	18	10	20170912	11	v1
4	fore	18	10	20170912	11	v2
4	fore	18	10	20170912	11	v3
5	fore	18	10	20170912	11	v4
4	fore	18	10	20170912	11	v5
4	post	18	10	20170912	11	i1
4	post	18	10	20170912	11	i2
4	post	18	10	20170912	11	i3
4	post	18	10	20170912	11	i4
5	post	18	10	20170912	11	b1
5	post	18	10	20170912	11	b2
5	post	18	10	20170912	11	b3
5	post	18	10	20170912	11	v1
4	post	18	10	20170912	11	v2
1	post	18	10	20170912	11	v3
4	post	18	10	20170912	11	v5
5	fore	18	10	20171010	12	i1
5	fore	18	10	20171010	12	i2
5	fore	18	10	20171010	12	i3
4	fore	18	10	20171010	12	i4
4	fore	18	10	20171010	12	b1
4	fore	18	10	20171010	12	b2
4	fore	18	10	20171010	12	b3
5	fore	18	10	20171010	12	v1
5	fore	18	10	20171010	12	v2
4	fore	18	10	20171010	12	v3
5	fore	18	10	20171010	12	v4
4	fore	18	10	20171010	12	v5
5	post	18	10	20171010	12	i1
5	post	18	10	20171010	12	i2
5	post	18	10	20171010	12	i3
4	post	18	10	20171010	12	i4
4	post	18	10	20171010	12	b1
4	post	18	10	20171010	12	b2
4	post	18	10	20171010	12	b3
5	post	18	10	20171010	12	v1
5	post	18	10	20171010	12	v2
4	post	18	10	20171010	12	v3
5	post	18	10	20171010	12	v4
4	post	18	10	20171010	12	v5
4	fore	18	10	20180410	14	i1
4	fore	18	10	20180410	14	i2
4	fore	18	10	20180410	14	i3
4	fore	18	10	20180410	14	i4
5	fore	18	10	20180410	14	b1
5	fore	18	10	20180410	14	b2
5	fore	18	10	20180410	14	b3
5	fore	18	10	20180410	14	v1
4	fore	18	10	20180410	14	v2
4	fore	18	10	20180410	14	v3
5	fore	18	10	20180410	14	v4
4	fore	18	10	20180410	14	v5
4	post	18	10	20180410	14	i1
4	post	18	10	20180410	14	i2
4	post	18	10	20180410	14	i3
4	post	18	10	20180410	14	i4
5	post	18	10	20180410	14	b1
5	post	18	10	20180410	14	b2
5	post	18	10	20180410	14	b3
5	post	18	10	20180410	14	v1
4	post	18	10	20180410	14	v2
4	post	18	10	20180410	14	v3
5	post	18	10	20180410	14	v4
4	post	18	10	20180410	14	v5
4	fore	18	10	20181211	16	i1
4	fore	18	10	20181211	16	i2
4	fore	18	10	20181211	16	i3
4	fore	18	10	20181211	16	i4
5	fore	18	10	20181211	16	b1
5	fore	18	10	20181211	16	b2
5	fore	18	10	20181211	16	b3
5	fore	18	10	20181211	16	v1
4	fore	18	10	20181211	16	v2
4	fore	18	10	20181211	16	v3
5	fore	18	10	20181211	16	v4
4	fore	18	10	20181211	16	v5
4	post	18	10	20181211	16	i1
4	post	18	10	20181211	16	i2
4	post	18	10	20181211	16	i3
4	post	18	10	20181211	16	i4
5	post	18	10	20181211	16	b1
5	post	18	10	20181211	16	b2
5	post	18	10	20181211	16	b3
5	post	18	10	20181211	16	v1
4	post	18	10	20181211	16	v2
4	post	18	10	20181211	16	v3
5	post	18	10	20181211	16	v4
4	post	18	10	20181211	16	v5
4	fore	18	10	20190212	17	i1
4	fore	18	10	20190212	17	i2
4	fore	18	10	20190212	17	i3
4	fore	18	10	20190212	17	i4
5	fore	18	10	20190212	17	b1
5	fore	18	10	20190212	17	b2
5	fore	18	10	20190212	17	b3
5	fore	18	10	20190212	17	v1
4	fore	18	10	20190212	17	v2
4	fore	18	10	20190212	17	v3
5	fore	18	10	20190212	17	v4
4	fore	18	10	20190212	17	v5
4	post	18	10	20190212	17	i1
4	post	18	10	20190212	17	i2
4	post	18	10	20190212	17	i3
4	post	18	10	20190212	17	i4
5	post	18	10	20190212	17	b1
5	post	18	10	20190212	17	b2
5	post	18	10	20190212	17	b3
5	post	18	10	20190212	17	v1
4	post	18	10	20190212	17	v2
4	post	18	10	20190212	17	v3
5	post	18	10	20190212	17	v4
4	post	18	10	20190212	17	v5
5	fore	455	6	20160614	1	i1
5	fore	455	6	20160614	1	i2
5	fore	455	6	20160614	1	i3
5	fore	455	6	20160614	1	i4
4	fore	455	6	20160614	1	b1
4	fore	455	6	20160614	1	b2
4	fore	455	6	20160614	1	b3
5	fore	455	6	20160614	1	v1
5	fore	455	6	20160614	1	v2
5	fore	455	6	20160614	1	v3
[truncated: 17,224 more rows]
